# Supplementary material for: Molecular detection of piroplasms, Anaplasma, and Ehrlichia species in Kazakhstan
Source: Front Vet Sci. 2025 Feb 3;12:1533589. doi: 10.3389/fvets.2025.1533589 (PMC11831815; doi:10.3389/fvets.2025.1533589)
Supplement: Supplementary file 1 [file Data_Sheet_1.ZIP]

Archive with 3 entries (3 files):
- Appendix Table 1.docx
- Appendix Table 2 .docx
- Appendix Table 3.docx
